# Supplementary material for: Isotopic Differences between Forage Consumed by a Large Herbivore in Open, Closed, and Coastal Habitats: New Evidence from a Boreal Study System
Source: PLoS One. 2015 Nov 11;10(11):e0142781. doi: 10.1371/journal.pone.0142781 (PMC4641657; doi:10.1371/journal.pone.0142781)
Supplement: S1 Data — (XLSX) [file pone.0142781.s001.xlsx]

## Sheet: Read-me
Read me
SHEET: ISOTOPIC DATA
Variable	Definition	Possible Codes	Code Definition
taxa	Taxa acronym	ABIBAL	Abies balsamea
		AUMSP	Mosses species
		CARSP	Carex species
		CORCAN	Cornus canadensis
		ELYARE	Elymus arenarius
		FOUSP	Ferns species
		FRASP	Fragaria species
		FUCSP	Fucus species
		GRASP	Graminae species
		HIESP	Hieracium species
		JONSP	Juncaceae species
		LAMSPF	Laminaria species
		LICSP	Lichens species
		MYRGAL	Myrica gale
		POTFRU	Dasiphora fruticosa
		ULVSP	Ulva species
		VICCRA	Vicia cracca
habitat	Habitat type	canopy_opening	Canopy opening in forest stands
		closed	Closed canopy in forest stands
		cut	Clear-cut
		fen	Fen
		littoral	Littoral
		supra_litt	Supralittoral
site	Site ID	CG	Clear-cut
	The letters stands for different habitats (as described beside) and the number stand for the site number. GPS coordinate of the different sites are included in sheet "SITE LOCATIONS"	ELG	Supralittoral
		FG	Closed canopy in forest stands
		LIG	Littoral
		TG	Canopy opening in forest stands
		TOG	Fen
d13c	Value of the carbon stable isotope ratio
d15n	Value of the nitrogen stable isotope ratio
c	% of carbon in the sample
n	% of nitrogen in the sample
cn	C/N ratio or carbon to nitrogen ratio in the sample
SHEET: SITE LOCATIONS
Variable	Definition	Possible Codes	Code Definition
site	Site ID	CG	Clear-cut in the eastern sector of the island
	The letters stands for different habitats (as described beside) and the number stand for the site number. GPS coordinate of the different sites are included in sheet "SITE LOCATIONS"	ELG	Supralittoral in the eastern sector of the island
		FG	Closed canopy in forest stands in the eastern sector of the island
		LIG	Littoral in the eastern sector of the island
		TG	Canopy opening in forest stands in the eastern sector of the island
		TOG	Fen in the eastern sector of the island
mtm_east	Easting coordinate in MTM Zone 5
mtm_north	Northing coordinate in MTM Zone 5

## Sheet: ISOTOPIC DATA
taxa	habitat	site	d13c	d15n	c	n	cn
AUMSP	cut	CG1	-28.06	-3.67	50.0162	0.923655	54.1503
CORCAN	cut	CG1	-28.22	-2.12	44.791	1.685	26.5821
FOUSP	cut	CG1	-27.05	-2.39	47.1391	2.19935	21.4332
GRASP	cut	CG1	-25.52	-1.74	49.5714	1.23	40.3018
AUMSP	cut	CG2	-29.65	-4.06	47.9943	1.38524	34.647
CORCAN	cut	CG2	-28.74	-2.25	45.1289	1.49504	30.1858
FOUSP	cut	CG2	-27.65	-1.87	49.9008	1.48344	33.6385
GRASP	cut	CG2	-28.17	-2.93	49.0132	2.32207	21.1075
HIESP	cut	CG2	-31.22	-5.38	42.9147	1.48569	28.8853
AUMSP	cut	CG3	-29.52	-2.72	46.4622	1.59769	29.0808
CORCAN	cut	CG3	-27.3	0.57	46.2847	1.53775	30.0989
FOUSP	cut	CG3	-28.15	-0.67	48.8025	2.43947	20.0054
GRASP	cut	CG3	-27.45	-1.92	49.5016	3.4794	14.227
HIESP	cut	CG3	-29.55	-1.1	45.0354	1.66459	27.0549
ELYARE	supra_litt	ELG1	-26.15	3.43	46.9555	1.92513	24.3908
GRASP	supra_litt	ELG1	-28.84	0.38	45.7694	1.76921	25.8699
HIESP	supra_litt	ELG1	-29.93	0.45	48.2706	2.44244	19.7633
VICCRA	supra_litt	ELG1	-28.82	-0.92	47.2888	3.82335	12.3684
ELYARE	supra_litt	ELG2	-23.91	2.18	45.6324	3.17419	14.3761
GRASP	supra_litt	ELG2	-26.68	-1.5	49.4436	3.53854	13.9729
JONSP	supra_litt	ELG2	-31.18	1.38	45.4851	2.79831	16.2545
ELYARE	supra_litt	ELG3	-26.29	5.24	50.1223	2.85579	17.5511
GRASP	supra_litt	ELG3	-29.27	5.38	49.528	3.84766	12.8722
JONSP	supra_litt	ELG3	-28.67	4.09	40.1437	2.02636	19.8107
VICCRA	supra_litt	ELG3	-28.14	-0.67	50.2253	4.99284	10.0595
ELYARE	supra_litt	ELG4	-26.26	4.26	49.4925	3.53542	13.999
GRASP	supra_litt	ELG4	-28.24	3.76	44.8217	2.35591	19.0252
JONSP	supra_litt	ELG4	-26.4	0.63	45.7652	1.7732	25.8094
ELYARE	supra_litt	ELG5	-26.45	7.38	47.0232	2.52611	18.6149
GRASP	supra_litt	ELG5	-28.21	1.13	45.8556	1.82192	25.1688
HIESP	supra_litt	ELG5	-29.78	0.35	49.7236	2.41135	20.6206
JONSP	supra_litt	ELG5	-27.28	0.57	45.2253	1.93777	23.3389
VICCRA	supra_litt	ELG5	-29.01	-0.76	46.9508	2.84081	16.5272
ELYARE	supra_litt	ELG6	-26.41	2.98	49.7813	2.47136	20.1433
GRASP	supra_litt	ELG6	-27.89	3.05	45.2017	1.61441	27.9989
HIESP	supra_litt	ELG6	-29.47	-3.21	48.0058	2.21422	21.6807
JONSP	supra_litt	ELG6	-29.21	2.31	45.012	1.76989	25.4321
AUMSP	closed_canopy	FG2	-29.46	-3.31	47.6045	0.879324	54.1377
CARSP	closed_canopy	FG2	-31.97	2.83	43.3538	1.52296	28.4669
CORCAN	closed_canopy	FG2	-31	-1.02	45.1055	1.83528	24.5769
FOUSP	closed_canopy	FG2	-29.75	1.46	47.3979	2.48548	19.0699
GRASP	closed_canopy	FG2	-29.24	2.5	46.5767	2.98142	15.6223
HIESP	closed_canopy	FG2	-31.99	0.61	48.0518	2.82431	17.0137
AUMSP	closed_canopy	FG3	-29	-3.83	46.8016	1.13146	41.3638
CARSP	closed_canopy	FG3	-31.59	0.7	45.481	1.30138	34.9482
CORCAN	closed_canopy	FG3	-30.53	-1.57	44.8806	1.1824	37.9572
FOUSP	closed_canopy	FG3	-30.02	-2.27	47.8801	1.97577	24.2336
FRASP	closed_canopy	FG3	-30.06	-3.29	46.295	1.95109	23.7277
GRASP	closed_canopy	FG3	-31.87	0.19	47.3592	3.70452	12.7841
LICSP	closed_canopy	FG3	-24.49	-5.32	45.3194	0.589237	76.912
AUMSP	closed_canopy	FG4	-32.01	-2.8	47.9535	1.19391	40.1649
CARSP	closed_canopy	FG4	-28.48	6.62	45.8967	1.37006	33.4999
CORCAN	closed_canopy	FG4	-32	-0.81	42.8555	2.14716	19.9591
FOUSP	closed_canopy	FG4	-30.11	2.36	47.1132	1.9072	24.7028
FRASP	closed_canopy	FG4	-31.95	0.91	47.3125	1.96929	24.0252
GRASP	closed_canopy	FG4	-33.26	2.55	43.4484	2.29809	18.9064
HIESP	closed_canopy	FG4	-32.28	1.45	47.1502	1.99865	23.591
LICSP	closed_canopy	FG4	-35.31	1.37	45.2677	3.23011	14.0143
ABIBAL	closed_canopy	FG5	-30.28	-6.32	52.2668	1.07061	48.8195
CARSP	closed_canopy	FG5	-31.41	4.48	44.1648	1.90636	23.167
CORCAN	closed_canopy	FG5	-29.17	-7.46	45.9007	2.15014	21.3477
FOUSP	closed_canopy	FG5	-30.01	0.81	49.6575	2.49542	19.8995
GRASP	closed_canopy	FG5	-27.49	-3.03	41.8429	3.13024	13.3673
HIESP	closed_canopy	FG5	-32.38	1.51	48.4769	2.34697	20.655
ABIBAL	closed_canopy	FG6	-32.77	-3.29	52.5541	1.01726	51.6625
AUMSP	closed_canopy	FG6	-32.32	-3.44	42.3201	1.41033	30.0072
CARSP	closed_canopy	FG6	-28.79	-0.7	44.9041	2.21015	20.3172
CORCAN	closed_canopy	FG6	-31.53	0.12	41.9047	2.0972	19.9812
FOUSP	closed_canopy	FG6	-31.67	0.17	44.5278	1.96367	22.6758
GRASP	closed_canopy	FG6	-34.45	2.37	45.0255	2.32611	19.3565
LICSP	closed_canopy	FG6	-34.26	-0.42	46.1317	2.86955	16.0763
ABIBAL	closed_canopy	FG7	-26.78	-1.47	53.7501	0.683376	78.6537
AUMSP	closed_canopy	FG7	-31.47	-4.37	45.9065	0.835119	54.9701
CARSP	closed_canopy	FG7	-30.2	1.83	47.3806	1.53807	30.8053
CORCAN	closed_canopy	FG7	-31.73	-2.93	42.3508	1.55067	27.3114
FOUSP	closed_canopy	FG7	-29.05	-3.47	50.9588	2.52542	20.1783
FRASP	closed_canopy	FG7	-29.75	-2.39	49.9241	2.92297	17.0799
GRASP	closed_canopy	FG7	-30.02	0.96	48.5223	3.47864	13.9486
LICSP	closed_canopy	FG7	-23.6	-3.91	47.9279	0.859242	55.7793
FUCSP	littoral	LIG1	-10.75	5.33	39.532	0.9233	42.816
LAMSPF	littoral	LIG1	-13.43	5.88	35.4505	0.837694	42.3192
ULVSP	littoral	LIG1	-20.04	5.71	38.5967	2.67871	14.4087
FUCSP	littoral	LIG2	-9.4	8.12	37.1704	1.50748	24.6573
LAMSPF	littoral	LIG2	-13.2	5.29	35.598	1.18419	30.0611
ULVSP	littoral	LIG2	-8.05	9.4	34.0014	1.94368	17.4933
FUCSP	littoral	LIG3	-12.07	6.545	37.1025	1.12494	32.9818
LAMSPF	littoral	LIG3	-18.68	3.61	36.5004	2.15737	16.919
ULVSP	littoral	LIG3	-17.33	8.07	34.5079	2.37734	14.5153
FUCSP	littoral	LIG4	-13.43	5.15	35.811	0.931425	38.4475
LAMSPF	littoral	LIG4	-14.23	3.94	34.0693	1.19774	28.4447
ULVSP	littoral	LIG4	-22.8	7.7	31.3045	1.4005	22.3524
FUCSP	littoral	LIG5	-14.2	4.035	35.5977	0.547812	64.9817
LAMSPF	littoral	LIG5	-12.58	4.59	34.1599	0.599434	56.9869
ULVSP	littoral	LIG5	-11.11	8.84	31.2274	1.37547	22.703
FUCSP	littoral	LIG6	-14.38	5.4	39.3123	1.17816	33.3675
LAMSPF	littoral	LIG6	-17.52	4.91	34.9163	1.16421	29.9914
ULVSP	littoral	LIG6	-16.55	8.7	39.2147	4.02329	9.74692
ABIBAL	canopy_opening	TG1	-28.69	-1.71	52.3678	1.23978	42.2395
AUMSP	canopy_opening	TG1	-29.47	-4.27	46.0223	1.0198	45.1285
CARSP	canopy_opening	TG1	-30	0.95	46.1471	1.92503	23.9721
CORCAN	canopy_opening	TG1	-28.34	-1.14	45.8979	2.00437	22.8989
FOUSP	canopy_opening	TG1	-29.55	-0.71	46.4029	1.53632	30.2039
GRASP	canopy_opening	TG1	-30.26	-0.9	49.6002	3.26195	15.2057
HIESP	canopy_opening	TG1	-31.26	-1.11	44.4032	1.81905	24.4101
LICSP	canopy_opening	TG1	-27.4	-3.12	38.378	0.508453	75.4799
ABIBAL	canopy_opening	TG2	-31.35	-3.01	51.6245	1.09033	47.3478
AUMSP	canopy_opening	TG2	-28.33	-1.79	44.5661	1.02076	43.6596
CARSP	canopy_opening	TG2	-28.77	3.22	47.3597	1.21444	38.9972
CORCAN	canopy_opening	TG2	-26.53	-3.06	47.5056	1.69952	27.9523
GRASP	canopy_opening	TG2	-29.94	0.78	47.4043	3.37028	14.0654
HIESP	canopy_opening	TG2	-31.2	1.63	44.1303	1.84854	23.873
LICSP	canopy_opening	TG2	-28.94	-2.53	44.6993	0.684299	65.3213
ABIBAL	canopy_opening	TG3	-27.68	1.74	52.192	1.64302	31.7659
CARSP	canopy_opening	TG3	-27.31	2.15	46.3846	1.65251	28.0691
CORCAN	canopy_opening	TG3	-26.91	-1.86	45.6039	1.83176	24.8962
FOUSP	canopy_opening	TG3	-28.02	0.67	47.2299	1.95163	24.2002
GRASP	canopy_opening	TG3	-27.66	0.34	48.6456	2.43959	19.9401
LICSP	canopy_opening	TG3	-25.34	-2.04	47.3497	0.895554	52.8719
AUMSP	fen	TOG1	-27.03	-1	53.4559	2.0613	25.9332
CARSP	fen	TOG1	-24.5	-2.04	49.1469	1.09828	44.7488
DASFRU	fen	TOG1	-28.63	-5.23	50.8957	1.83613	27.7189
JONSP	fen	TOG1	-24.9	-0.82	50.7547	1.51722	33.4524
MYRGAL	fen	TOG1	-26.96	-0.74	52.4571	2.24561	23.3598
AUMSP	fen	TOG2	-27.63	-0.32	44.3801	0.745903	59.4985
CARSP	fen	TOG2	-25.53	2.22	47.2544	1.3377	35.3251
DASFRU	fen	TOG2	-29.39	-2.74	50.9682	1.45216	35.0983
JONSP	fen	TOG2	-23.97	2.26	48.4643	1.38555	34.9785
MYRGAL	fen	TOG2	-27.44	-0.57	51.9086	2.17859	23.8267
AUMSP	fen	TOG3	-26.5	1.73	46.3955	1.04503	44.3962
CARSP	fen	TOG3	-25.38	1.6	46.5082	1.56708	29.6783
DASFRU	fen	TOG3	-26.33	-2.27	49.3308	2.0138	24.4963
JONSP	fen	TOG3	-25.22	0.84	48.9496	1.59937	30.6056
MYRGAL	fen	TOG3	-28.02	-0.47	50.8142	1.46885	34.5947

## Sheet: SITE LOCATIONS
site	mtm_east	mtm_north
CG1	333007	5528423
CG2	365125	5521550
CG3	340305	5521905
ELG1	339326	5.53186e+06
ELG2	357461	5.52637e+06
ELG3	353855	5.52711e+06
ELG4	337403	5.50827e+06
ELG5	338502	5.50767e+06
ELG6	335590	5508420
FG2	362925	5521486
FG3	347749	5521475
FG4	349281	5513163
FG5	348456	5519384
FG6	357920	5519372
FG7	352531	5516380
LIG1	339321	5531863
LIG2	357468	5526377
LIG3	353857	5527122
LIG4	337410	5508265
LIG5	338497	5507667
LIG6	335588	5508413
TG1	337090	5522732
TG2	352935	5521486
TG3	347833	5521619
TOG1	337476	5529722
TOG2	338687	5514129
TOG3	332631	5528416
